# Supplementary material for: Oryzias curvinotus in Sanya Does Not Contain the Male Sex-Determining Gene dmy
Source: Animals (Basel). 2021 May 6;11(5):1327. doi: 10.3390/ani11051327 (PMC8148570; doi:10.3390/ani11051327)
Supplement: Supplementary file 1 [file animals-11-01327-s001.zip]

Archive with 1 entries (1 files):
- animals-1196191-supplementary.pdf
